# Supplementary material for: Transketolase-mediated erythrose-4-phosphate provides an essential source for anthocyanin biosynthesis in petunia
Source: Hortic Res. 2025 Dec 22;12(12):uhaf285. doi: 10.1093/hr/uhaf285 (PMC12721374; doi:10.1093/hr/uhaf285)
Supplement: Web_Material_uhaf285 [file web_material_uhaf285.zip]

Archive with 2 entries (2 files):
- Supplementary information.pdf
- Table S6.xlsx
