# Supplementary material for: Transketolase-mediated erythrose-4-phosphate provides an essential source for anthocyanin biosynthesis in petunia
Source: Hortic Res. 2025 Dec 22;12(12):uhaf285. doi: 10.1093/hr/uhaf285 (PMC12721374; doi:10.1093/hr/uhaf285)
Supplement: Web_Material_uhaf285 [file web_material_uhaf285.zip › Table S6.xlsx]

## Sheet: Sheet1
Index	Formula	Compounds	Class I	Class II	CAS	Level	pTRV2-GFP7-1	pTRV2-GFP7-2	pTRV2-GFP7-3	pTRV2-PhTK-1	pTRV2-PhTK-2	pTRV2-PhTK-3	VIP	p_value	FDR	Fold_Change	Log2FC	Type
pme0309	C8H8O5	3-O-Methylgallic Acid	Tannins	Tannin	3934-84-7	3	49324	47124	47443	69802	66598	62983	1.25643	0.0061415	0.0221693	1.38565	0.470566	insig
mws0040	C15H10O4	Chrysin	Flavonoids	Flavones	480-40-0	2	1278	1430.7	1113.2	267.31	961.05	1370.9	0.642276	0.332759	0.447712	0.680096	-0.556189	insig
pme3475	C15H12O5	Butin	Flavonoids	Flavanones	492-14-8	1	227230	205850	257670	228460	216720	208000	0.452361	0.502546	0.604689	0.94561	-0.080683	insig
pme2960	C15H12O5	Naringenin chalcone	Flavonoids	Chalcones	73692-50-9	1	723240	686620	728760	556720	537460	562190	1.26271	0.00141867	0.00777639	0.774504	-0.368655	insig
MWSHY0137	C15H12O5	Naringenin (5,7,4'-Trihydroxyflavanone)	Flavonoids	Flavanones	480-41-1	1	204330	198100	214700	222660	205380	198970	0.230894	0.722816	0.789497	1.01601	0.022914	insig
mws0914	C15H12O5	Pinobanksin	Flavonoids	Flavanonols	548-82-3	1	653410	671340	661640	506850	551890	554070	1.23183	0.00907155	0.0274205	0.81193	-0.300572	insig
Zmhn003257	C16H12O6	5,7,2'-Trhiyroxy-8-methoxyflavone	Flavonoids	Flavones	-	1	681680	653870	684000	41774	40338	43920	1.28271	0.000202195	0.00206378	0.062406	-4.00217	down
Lmsp004632	C15H10O6	Scutellarein (5,6,7,4'-Tetrahydroxyflavone)	Flavonoids	Flavones	529-53-3	1	110790	130340	157560	79878	188270	150690	0.0013398	0.859538	0.89387	1.05054	0.0711249	insig
MWSHY0051	C15H10O6	Kaempferol (3,5,7,4'-Tetrahydroxyflavone)	Flavonoids	Flavonols	520-18-3	1	111480	91194	113500	123050	108640	106400	0.489004	0.458427	0.565393	1.06932	0.0966886	insig
mws0058	C16H12O6	Diosmetin (5,7,3'-Trihydroxy-4'-methoxyflavone)	Flavonoids	Flavanones	520-34-3	1	703130	678680	707170	45753	45044	45840	1.28298	0.000184958	0.00195527	0.0654085	-3.93438	down
mws0064	C15H12O6	Eriodictyol (5,7,3',4'-Tetrahydroxyflavanone)	Flavonoids	Flavanones	552-58-9	3	49883	75193	77674	66280	67417	68487	0.0757307	0.984998	0.984998	0.997208	-0.00403308	insig
Lmdp003110	C15H12O6	2,6,7,4'-Tetrahydroxyisoflavanone	Flavonoids	Dihydroisoflavones	-	2	53864	48540	61069	43734	28636	62860	0.569439	0.448779	0.558145	0.827231	-0.273637	insig
Lmzn001894	C21H18O12	Kaempferol-3-O-glucuronide	Flavonoids	Flavonols	22688-78-4	3	12447	7933	11149	1821.9	3414.3	3156.3	1.20839	0.0190619	0.0458726	0.266184	-1.90951	down
mws0044	C15H12O7	Dihydroquercetin(Taxifolin)	Flavonoids	Flavanonols	480-18-2	1	1605600	1682300	1578500	561660	486330	504010	1.27866	1.90423e-05	0.00067083	0.318922	-1.64873	down
Lmzp004885	C17H14O7	Tricin (5,7,4'-Trihydroxy-3',5'-dimethoxyflavone)	Flavonoids	Flavones	520-32-1	1	759610	743440	760490	240760	247370	255050	1.28224	5.52156e-07	8.17191e-05	0.328326	-1.6068	down
mws1094	C15H12O6	Aromadendrin (Dihydrokaempferol)	Flavonoids	Flavanonols	480-20-6	1	59221	65239	57756	20278	19880	20336	1.27968	0.00307261	0.0135745	0.331991	-1.59079	down
Lmmp002463	C28H32O16	Sexangularetin-3-O-glucoside-7-O-rhamnoside	Flavonoids	Flavonols	-	3	412530	395850	436710	127520	163200	143440	1.26985	7.67428e-05	0.00141974	0.348698	-1.51995	down
pmc1990	C17H16O5	4'-Hydroxy-5,7-dimethoxyflavanone	Flavonoids	Flavanols	-	3	14223000	14694000	14666000	14964000	15093000	14222000	0.437811	0.507879	0.606178	1.01597	0.0228571	insig
MWSHY0102	C15H10O7	Quercetin	Flavonoids	Flavonols	117-39-5	1	113940	104450	112550	77624	68857	79826	1.23634	0.00154858	0.00833415	0.683831	-0.548288	insig
MWS20148	C21H20O10	Apigenin-3'-O-α-D-glucopyranoside	Flavonoids	Flavones	-	3	32897	35362	37541	12693	8117.5	16292	1.1974	0.00285971	0.0128254	0.350685	-1.51175	down
Hmcn002875	C15H10O7	6-Hydroxyluteolin	Flavonoids	Flavones	18003-33-3	3	50105	48855	50520	51040	53055	53241	1.07101	0.0443463	0.0951196	1.05256	0.0738963	insig
mws0920	C15H10O7	Tricetin (5,7,3',4',5'-Pentahydroxyflavone)	Flavonoids	Flavones	520-31-0	2	18542	18710	21989	13849	16602	18364	0.901667	0.116324	0.195635	0.824007	-0.279271	insig
Cmsp004086	C16H14O6	Dihydrokaempferide	Flavonoids	Flavonols	137225-59-3	3	84736	121030	87319	79624	71562	103490	0.510903	0.446488	0.557639	0.868949	-0.202656	insig
Lmjp004941	C16H12O6	Rhamnocitrin (7-Methylkaempferol)	Flavonoids	Flavonols	569-92-6	1	9908400	9924400	10404000	3571600	3601100	3606600	1.28242	0.00059749	0.0039392	0.356496	-1.48804	down
mws0049	C15H14O7	Gallocatechin	Flavonoids	Flavanols	970-73-0	3	6299.3	4755.7	4073.9	9825.3	7821.1	5511.3	0.896122	0.152764	0.23799	1.53069	0.614185	insig
Lmyp005280	C37H38O18	Isorhamnetin-3-O-[2'''-O-(6''-p-coumaryl)glucosyl]rhamnoside	Flavonoids	Flavonols	-	2	923500	878570	939970	334140	321750	323120	1.28191	0.000614828	0.00395628	0.357037	-1.48585	down
Zmhp003514	C16H12O6	6,7,8-Tetrahydroxy-5-methoxyflavone	Flavonoids	Flavones	-	1	9529600	9407200	9884500	3503500	3385400	3475900	1.28228	0.000270704	0.00235108	0.359623	-1.47544	down
Lmpp003815	C31H29O14+	Petunidin-3-O-(6''-O-p-Coumaroyl)glucoside	Flavonoids	Anthocyanidins	-	3	423410	341830	394120	153880	121390	142150	1.26236	0.00408932	0.0168116	0.360043	-1.47376	down
pmp000548	C16H12O6	Pratensein	Flavonoids	Isoflavones	2284-31-3	2	9726400	9383400	9992000	3519700	3622600	3547900	1.28213	0.000598865	0.0039392	0.367338	-1.44482	down
Hmhp005160	C17H14O7	Rehderianin I	Flavonoids	Flavonols	90965-30-3	1	21243000	21261000	20627000	7887400	7963200	8008500	1.28261	0.00017526	0.00195527	0.37793	-1.40381	down
HJAP120	C28H32O16	Rhamnetin-3-O-Rutinoside	Flavonoids	Flavones	-	3	328330	332400	368920	154250	118430	117690	1.25936	0.000278	0.00235108	0.379129	-1.39924	down
mws0032	C15H10O8	Myricetin	Flavonoids	Flavonols	529-44-2	2	50284	46324	52420	34862	34498	33192	1.25662	0.00885028	0.0272884	0.688139	-0.539228	insig
Lmgp004731	C21H20O10	Genistein-7-O-galactoside	Flavonoids	Isoflavones	-	3	46036	21109	35261	13607	12807	13111	1.14556	0.10079	0.171458	0.385964	-1.37346	down
Hmgp003130	C17H14O7	Iristectorigenin A	Flavonoids	Isoflavones	-	1	21899000	21357000	21373000	8343000	8242900	8498500	1.28255	2.03969e-05	0.00067083	0.388129	-1.36539	down
pmp000004	C17H14O7	4',5,7-Trihydroxy-3',6-dimethoxyflavone (Jaceosidin)	Flavonoids	Flavones	18085-97-7	1	20069000	19446000	20266000	7726900	7927700	7690400	1.28247	0.000148137	0.00190646	0.390509	-1.35657	down
Lmyp006951	C17H14O7	5,8,4'-Trihydroxy-6,7-dimethoxyflavone	Flavonoids	Flavones	98755-25-0	1	287960	268800	258940	111740	103440	105410	1.27875	0.00134539	0.00751385	0.393024	-1.34731	down
Hmjp002999	C28H32O16	Isorhamnetin-3-O-rutinoside (Narcissin)	Flavonoids	Flavones	604-80-8	3	376750	387980	376610	123190	159940	168250	1.25548	0.00209529	0.0103367	0.395483	-1.33831	down
Lmjn005592	C18H16O7	Cirsilineol (4',5-Dihydroxy-3',6,7-trimethoxyflavone)	Flavonoids	Flavanones	41365-32-6	2	4934800	4938300	5093300	2000500	1952300	2001400	1.28249	9.42701e-05	0.00147643	0.397838	-1.32975	down
Zmpn004713	C15H10O7	Isoetin (5,7,2',4',5'-Pentahydroxyflavone)	Flavonoids	Flavones	1621-84-7	2	26578	27283	29806	11902	12566	9475.7	1.25783	0.000260861	0.00233984	0.4057	-1.30151	down
Lmtn002997	C22H22O13	Mearnsetin-3-O-glucoside	Flavonoids	Flavones	-	2	1157400	987210	1019900	462620	403640	428850	1.271	0.00368219	0.0158154	0.409261	-1.28891	down
mws1003	C16H12O8	Laricitrin	Flavonoids	Flavonols	53472-37-0	3	11888	10800	12398	13014	14115	14446	1.09651	0.0280849	0.0629782	1.18495	0.244821	insig
Lmfn000604	C13H16O10	6-O-Galloyl-D-glucose*	Tannins	Tannin	13186-19-1	1	181200	232180	279870	230870	179150	175410	0.597693	0.355958	0.468282	0.844472	-0.243879	insig
Hmln000659	C13H16O10	3-O-Galloyl-D-glucose*	Tannins	Tannin	-	1	178600	316070	328530	375480	261150	164480	0.0986177	0.92923	0.942151	0.973166	-0.0392426	insig
Hmln000873	C13H16O10	2-O-Galloyl-D-glucose*	Tannins	Tannin	-	1	534360	439940	436650	378190	335620	418950	0.981688	0.0867419	0.152831	0.802835	-0.316825	insig
Zmhp004065	C18H16O7	7,8-Dihydroxy-5,6,4'-trimethoxyflavone	Flavonoids	Flavones	-	1	2660300	2673400	2785600	1119500	1102000	1107100	1.28233	0.000512578	0.00352844	0.409961	-1.28644	down
HJAP058	C19H20O6	5,6,7,4'-Tetramethoxyflavanone	Flavonoids	Flavones	2569-77-9	3	26475	27348	27598	12127	11669	11430	1.28147	1.774e-05	0.00067083	0.43264	-1.20876	down
mws0917	C17H14O7	3,7-Di-O-methylquercetin	Flavonoids	Flavonols	2068-02-2	2	23710000	24427000	24209000	10909000	10787000	10603000	1.28247	3.11232e-05	0.000767705	0.446452	-1.16342	down
mws0038	C17H14O6	Kumatakenin	Flavonoids	Flavonols	3301-49-3	1	1011300	1026800	1071100	468540	473450	471560	1.2818	0.000940464	0.00568117	0.454635	-1.13722	down
Lmsp008392	C17H14O6	4',5-Dihydroxy-3',5'-dimethoxyflavone	Flavonoids	Flavones	-	1	21805	20435	21516	10037	10486	8642.2	1.26832	0.000127899	0.00172082	0.45745	-1.12831	down
mws1002	C17H14O8	Syringetin	Flavonoids	Flavonols	4423-37-4	1	113560	107940	111680	115570	111360	115440	0.739521	0.230105	0.33225	1.02758	0.0392545	insig
Zmjp004875	C17H14O8	5,6,3',4'-Tetrahydroxy-3,7-dimethoxyflavone	Flavonoids	Flavones	-	2	4612.2	5190.8	19643	21714	16984	24398	0.920627	0.136329	0.222948	2.14277	1.09948	insig
pme1201	C15H14O5	Phloretin	Flavonoids	Chalcones	60-82-2	3	5349.3	6179.4	5004.7	2419.7	2752	2423.2	1.25897	0.008425	0.0266259	0.459367	-1.12228	down
Zmhp002734	C17H14O8	5,7,2',5'-Tetrahydroxy-8,6'-dimethoxyflavone	Flavonoids	Flavones	-	2	155550	145810	114010	58436	61135	72603	1.22732	0.0184429	0.0451166	0.462657	-1.11198	down
Hmmn002379	C39H52O25	Eriodictyol-7-O-rutinoside-4'-O-Sophoroside	Flavonoids	Flavanones	-	3	231400	225570	213060	106380	102120	107820	1.27891	0.000918685	0.00566522	0.472098	-1.08284	down
Lmyp005841	C21H20O9	Chrysin-7-O-glucoside	Flavonoids	Flavones	31025-53-3	1	196670	229730	221640	105870	100720	106490	1.27042	0.00641171	0.0228659	0.483118	-1.04955	down
MWSHY0054	C18H16O7	Eupatorin; 3',5-Dihydroxy-4',6,7-Trimethoxyflavone	Flavonoids	Flavones	855-96-9	1	9501.6	7568.7	7686.3	3800.7	3730.6	4487.1	1.24119	0.0122884	0.0330668	0.485462	-1.04257	down
Lmjp003295	C22H22O12	6-Methoxykaempferol-3-O-glucoside	Flavonoids	Flavonols	63422-27-5	1	1246700	1174900	1049600	553850	557460	576900	1.26948	0.00847496	0.0266259	0.486348	-1.03994	down
Lmtn002796	C21H22O11	Aromadendrin-7-O-glucoside	Flavonoids	Flavanonols	28189-90-4	1	137750	140610	144190	63229	71845	70723	1.27398	6.36384e-05	0.0013455	0.487036	-1.0379	down
mws0744	C15H12O8	Dihydromyricetin (Ampelopsin)	Flavonoids	Flavanonols	27200-12-0	3	10460	11248	10390	6841.4	3110.1	6027.6	1.07285	0.0354756	0.0777835	0.497822	-1.0063	down
pmb3042	C23H24O12	Tricin-5-O-Glucoside	Flavonoids	Flavones	32769-00-9	2	726780	370390	726560	348310	256450	311420	1.03183	0.11944	0.198619	0.502366	-0.993189	insig
pmp000003	C16H12O7	Nepetin (5,7,3',4'-Tetrahydroxy-6-methoxyflavone)	Flavonoids	Flavones	520-11-6	1	21244000	20526000	21274000	10808000	10710000	10445000	1.28197	7.42073e-05	0.00141974	0.506995	-0.979956	down
Hmcp002207	C22H22O12	Isorhamnetin-7-O-glucoside (Brassicin)	Flavonoids	Flavonols	6743-96-0	1	1201000	988520	1220500	591390	538750	605100	1.2516	0.0125511	0.0334697	0.508865	-0.974645	down
mws1361	C21H22O11	Taxifolin-3-O-rhamnoside (Astilbin)	Flavonoids	Flavanonols	29838-67-3	2	49225	54369	49354	27553	28343	27801	1.27456	0.00469338	0.0185232	0.547225	-0.869793	down
Lmbp003668	C20H18O10	Kaempferol-3-O-arabinoside	Flavonoids	Flavones	-	3	13206	13035	14400	11088	11788	12140	1.12249	0.0280268	0.0629782	0.861593	-0.214922	insig
MWSHY0040	C21H20O10	Oroxin A	Flavonoids	Flavones	57396-78-8	3	3210.6	5596.5	5003.6	7488.8	9787.9	5459.7	0.924239	0.125593	0.206531	1.64629	0.719217	insig
Lmgp003546	C23H24O12	4',5'-Dihydroxy-6,8-dimethoxyisoflavone-7-O-galactoside	Flavonoids	Isoflavones	-	1	6540300	5909500	6864500	3616700	3539400	3454100	1.26881	0.00785069	0.0255363	0.549344	-0.864218	down
Lmmn004912	C16H12O7	3-O-Methylquercetin	Flavonoids	Flavonols	1486-70-0	1	14236000	13860000	14317000	7774400	7823800	7966600	1.28189	8.42823e-05	0.0014675	0.555603	-0.847873	down
mws0919	C21H20O10	Kaempferol-3-O-rhamnoside (Afzelin)(Kaempferin)	Flavonoids	Flavonols	482-39-3	3	2422.9	3010.3	3385.6	2904.1	3908.5	3365.1	0.626282	0.324413	0.438477	1.15409	0.206757	insig
mws1179	C21H22O10	Naringenin-7-O-glucoside (Prunin)	Flavonoids	Flavanones	529-55-5	1	1106500	1168500	1028800	613150	593090	637810	1.26884	0.00371561	0.0158154	0.55816	-0.841249	down
Cmyp005222	C23H24O12	Iristectorin A	Flavonoids	Isoflavones	37744-61-9	1	6748400	6078300	6728200	3863600	3405000	3744800	1.26348	0.000961958	0.00569479	0.563204	-0.82827	down
Lmdp003509	C20H18O11	Quercetin-3-O-xyloside (Reynoutrin)	Flavonoids	Flavonols	549-32-6	3	35216	29196	38217	34199	30156	43090	0.198872	0.749344	0.809511	1.04693	0.0661599	insig
Lmlp006175	C21H22O10	Isosalipurposide (Phlorizin Chalcone)	Flavonoids	Chalcones	4547-85-7	2	869250	920620	953700	1137200	1270900	1166700	1.21959	0.00766229	0.0254327	1.30297	0.381808	insig
Hmmn003584	C33H40O19	Luteolin-7-O-rutinoside-5-O-rhamnoside	Flavonoids	Flavones	-	1	170550	165660	172770	96945	94832	105620	1.27183	0.000173353	0.00195527	0.5843	-0.775219	down
pme1611	C21H22O10	Isohemiphloin	Flavonoids	Flavonoid carbonoside	3682-02-8	3	33623	32036	32497	37691	41975	43817	1.18697	0.0361701	0.0787231	1.25803	0.331164	insig
HJN090	C21H22O10	Butin-7-O-glucoside	Flavonoids	Flavanones	-	1	1411000	1321800	1218200	2007600	1900400	1918300	1.24893	0.00166519	0.00864729	1.47464	0.560362	insig
HJN087	C21H22O10	Naringenin-4'-O-glucoside	Flavonoids	Flavanones	-	1	1284800	1329700	1353500	1966100	1798100	1808200	1.2594	0.00512664	0.0197076	1.40433	0.489887	insig
HJN055	C21H24O10	Dihydrocharcone-4'-O-glucoside	Flavonoids	Chalcones	-	1	654360	745860	736590	828080	812890	779620	1.04173	0.0637535	0.119437	1.13281	0.1799	insig
Lmfn004093	C21H24O10	Phloretin-4'-O-glucoside (Trilobatin)	Flavonoids	Chalcones	4192-90-9	1	3170800	3049000	2922500	2547200	2516900	2721700	1.1809	0.00953406	0.0282208	0.851624	-0.231712	insig
mws2118	C21H24O10	Phloretin-2'-O-glucoside (Phlorizin)	Flavonoids	Chalcones	60-81-1	1	381730	390230	408660	440630	469540	461490	1.20419	0.00567267	0.0212546	1.16181	0.216378	insig
MWSHY0136	C21H20O11	Kaempferol-3-O-glucoside (Astragalin)	Flavonoids	Flavonols	480-10-4	1	4454600	3933600	3646000	3330400	4047300	3953100	0.429863	0.512459	0.609188	0.94155	-0.0868905	insig
MWSHY0104	C21H20O11	Luteolin-7-O-glucoside (Cynaroside)	Flavonoids	Flavones	5373-11-5	1	2679000	2686000	2366400	2341600	2002400	2326700	0.956538	0.0818619	0.145971	0.862806	-0.212892	insig
Hmpp003270	C21H20O11	Luteolin-4'-O-glucoside*	Flavonoids	Flavones	6920-38-3	1	832590	880590	647670	777290	696050	914520	0.0761173	0.929419	0.942151	1.01144	0.0164119	insig
mws0913	C21H20O11	Kaempferol-3-O-galactoside (Trifolin)	Flavonoids	Flavonols	23627-87-4	1	5655500	6388500	6936800	4947600	5045700	4735200	1.14946	0.0549382	0.109876	0.775968	-0.36593	insig
pmb0550	C21H21O11+	Cyanidin-3-O-glucoside (Kuromanin)	Flavonoids	Anthocyanidins	47705-70-4	1	17427000	14588000	14178000	15416000	14886000	20088000	0.435421	0.518721	0.614166	1.09086	0.125463	insig
pmn001640	C20H18O12	Myricetin-3-O-arabinoside*	Flavonoids	Flavonols	132679-85-7	3	31388	27413	31897	29239	24992	24013	0.896886	0.125535	0.206531	0.862687	-0.213091	insig
Lmhp002242	C33H41O20+	Cyanidin-3-O-(2''-O-glucosyl)rutinoside	Flavonoids	Anthocyanidins	-	3	12149	16197	18749	12270	7321.5	8031.8	1.02765	0.0607718	0.116054	0.586544	-0.769688	insig
Jmgn004021	C21H22O11	6-C-Glucosyl-2-Hydroxynaringenin	Flavonoids	Flavanones	-	2	827500	643450	808670	604110	554630	516040	1.09989	0.057689	0.112342	0.734675	-0.444822	insig
mws0042	C15H14O7	Epigallocatechin	Flavonoids	Flavanols	970-74-1	3	215660	217770	221910	127690	127810	130390	1.28184	3.68751e-05	0.000839617	0.588839	-0.764054	down
HJN086	C21H22O11	Eriodictyol-3'-O-glucoside	Flavonoids	Flavanones	-	1	1573600	1434200	1469400	1032300	1024500	1010400	1.26927	0.00680352	0.0236922	0.685071	-0.545675	insig
Lmmn004625	C21H22O11	Dihydrokaempferol-7-O-glucoside	Flavonoids	Flavanonols	-	1	1534000	1481500	1508800	1077000	989460	1037000	1.27079	0.000317587	0.0024104	0.685954	-0.543817	insig
Lmjp002906	C22H22O12	Rhamnetin-3-O-Glucoside	Flavonoids	Flavonols	27875-34-9	1	1066500	1035900	924660	615500	556850	619940	1.25445	0.00397285	0.0165629	0.592089	-0.756113	down
Lmpp003268	C33H40O20	Kaempferol-3-O-rutinoside-7-O-glucoside	Flavonoids	Flavonols	-	2	243790	208650	166840	153810	121730	110580	1.0884	0.0519037	0.106691	0.623498	-0.681543	insig
Lmtp004722	C16H12O8	Mearnsetin	Flavonoids	Flavones	16805-10-0	3	36518	37471	32812	20635	23868	22379	1.24406	0.00257328	0.0119014	0.62623	-0.675235	down
Lmdp004267	C30H26O14	Quercetin-3-O-(6''-p-Coumaroyl)glucoside	Flavonoids	Flavonols	-	2	185110	183420	185820	121410	109940	116850	1.27314	0.00160635	0.00849073	0.628123	-0.670881	down
pmb2999	C22H22O11	Chrysoeriol-5-O-glucoside	Flavonoids	Flavones	-	3	385380	434620	366130	349940	347530	302130	0.993506	0.0768866	0.138771	0.842741	-0.246839	insig
pmb3012	C22H22O11	Chrysoeriol-7-O-glucoside	Flavonoids	Flavones	19993-32-9	3	36998	51511	55989	70227	52986	45670	0.509063	0.432389	0.542319	1.16876	0.224975	insig
Lmyp004052	C30H26O14	Quercetin-3-O-(6''-p-Coumaroyl)galactoside	Flavonoids	Flavonols	-	2	158180	160480	165700	104070	115230	99344	1.25422	0.00223912	0.0108653	0.657866	-0.604134	down
Hmdn001667	C20H16O13	Ellagic acid-4-O-glucoside	Tannins	Tannin	-	2	34050	37461	32448	30656	31956	32942	0.843831	0.189609	0.279225	0.919151	-0.121626	insig
mws0856	C21H20O12	Quercetin-4'-O-glucoside (Spiraeoside)	Flavonoids	Flavonols	20229-56-5	1	35226000	32226000	31794000	27149000	25097000	27588000	1.19115	0.0105029	0.0302797	0.804405	-0.314006	insig
mws1329	C21H20O12	Quercetin-7-O-glucoside	Flavonoids	Flavonols	491-50-9	1	16033000	16152000	16568000	12489000	12591000	13028000	1.27148	0.000106093	0.00149541	0.781654	-0.355397	insig
mws0091	C21H20O12	Quercetin-3-O-glucoside (Isoquercitrin)	Flavonoids	Flavonols	482-35-9	1	39272000	39075000	36869000	31370000	32501000	32827000	1.23449	0.00500743	0.0195026	0.839276	-0.252783	insig
Hmcn001884	C21H20O12	6-Hydroxyluteolin 5-glucoside	Flavonoids	Flavones	-	1	28379000	29415000	27460000	24624000	23775000	23902000	1.23636	0.00738184	0.0250057	0.848066	-0.237752	insig
mws0061	C21H20O12	Quercetin-3-O-galactoside (Hyperin)	Flavonoids	Flavonols	482-36-0	1	7425300	7596500	7034800	5242400	5414000	5726200	1.24871	0.00109239	0.00621822	0.742753	-0.429046	insig
Lmdp003286	C21H20O12	Isohyperoside	Flavonoids	Flavonols	35589-21-0	1	13302000	15155000	13229000	13035000	11628000	12789000	0.874132	0.147901	0.233011	0.898431	-0.15452	insig
pmp001309	C21H20O12	6-Hydroxykaempferol-7-O-glucoside	Flavonoids	Flavonols	-	1	14119000	14062000	13907000	10495000	11453000	12611000	1.13014	0.0531899	0.107837	0.821113	-0.284347	insig
Lmzp002365	C22H24O11	Hesperetin-7-O-glucoside	Flavonoids	Flavanones	31712-49-9	3	11377000	11320000	11431000	8813300	8480200	8698100	1.2784	0.000482395	0.00339974	0.761592	-0.39291	insig
pme1598	C22H24O11	Hesperetin-5-O-glucoside	Flavonoids	Flavanones	69651-80-5	3	35574000	34038000	34820000	32005000	29983000	30947000	1.19655	0.00773291	0.0254327	0.889909	-0.16827	insig
pme1398	C21H21O12+	Delphinidin-3-O-glucoside (Mirtillin)	Flavonoids	Anthocyanidins	50986-17-9	1	795050	697840	686320	506820	726920	722950	0.539208	0.427761	0.538797	0.89789	-0.15539	insig
Xmsn002700	C21H22O12	Taxifolin-3'-O-glucoside	Flavonoids	Flavanonols	31106-05-5	3	1025000	1124300	993110	862440	944510	952030	1.02127	0.0646688	0.12039	0.877982	-0.187736	insig
Hmlp003185	C30H32O18	Luteolin-7-O-(6''-malonyl)glucoside-5-O-rhamnoside	Flavonoids	Flavones	-	3	197940	141740	211810	123780	130330	114630	1.07068	0.0987263	0.168919	0.668625	-0.580731	insig
pmb0545	C23H25O11+	Rosinidin-3-O-glucoside	Flavonoids	Anthocyanidins	-	3	32256	42284	46646	16100	37641	26868	0.824008	0.156473	0.241229	0.665168	-0.58821	insig
Hmhp004295	C22H20O11	Wogonin-7-O-Glucuronide (Wogonoside)	Flavonoids	Flavones	51059-44-0	3	10605	9024.8	11150	16568	15338	14460	1.20364	0.00419509	0.0170102	1.50638	0.591083	up
Lmjp003044	C22H22O12	Isorhamnetin-3-O-Glucoside	Flavonoids	Flavonols	5041-82-7	1	1874500	1704600	1842700	1284100	1134400	1219100	1.25048	0.00108003	0.00621822	0.670921	-0.575785	insig
Hmcp002187	C23H24O13	Limocitrin-3-O-galactoside	Flavonoids	Flavonols	-	1	1680800	1660700	1664200	2618800	2304800	2721600	1.24843	0.0194964	0.045953	1.5273	0.610982	up
Zmcn003169	C43H48O24	kaempferol-3-feruloyldiglucoside-7-glucoside	Flavonoids	Flavonols	-	1	3321400	3321400	3472200	5230400	5207600	5096100	1.27874	1.3783e-05	0.00067083	1.53575	0.618942	up
mws1454	C23H26O11	Persicoside	Flavonoids	Flavanones	28978-03-2	3	247870	235620	292530	315050	323500	326300	1.10088	0.0629504	0.118684	1.24333	0.314211	insig
pme3391	C22H23O12+	Petunidin-3-O-glucoside	Flavonoids	Anthocyanidins	6988-81-4	1	350600	326940	413580	356270	214690	315200	0.715976	0.252036	0.360039	0.812156	-0.300171	insig
Lmmp001947	C21H20O13	Gossypetin-3-O-glucoside	Flavonoids	Flavonols	-	1	2893700	2889800	3124800	2323900	2159400	2096900	1.24166	0.00179196	0.00903638	0.738659	-0.437019	insig
Lmdp002969	C21H20O13	Myricetin-3-O-galactoside	Flavonoids	Flavonols	15648-86-9	1	2701500	2547200	2800700	2159100	2226700	2308100	1.2049	0.010974	0.0306443	0.831602	-0.266034	insig
Lmfp003403	C21H20O13	Quercetagetin-7-O-glucoside	Flavonoids	Flavonols	548-75-4	1	2937000	2723800	2959600	2164600	2092600	2207900	1.25495	0.00427767	0.0171107	0.749977	-0.415082	insig
Lmpp003465	C21H20O13	Myricetin-3-O-glucoside	Flavonoids	Flavonols	19833-12-6	1	3061200	2849500	3286000	2260500	2163000	2624400	1.13095	0.0195693	0.045953	0.766351	-0.383923	insig
HJN104	C21H22O13	Dihydromyricetin-3-O-glucoside	Flavonoids	Flavanonols	-	2	893340	876840	923600	1049000	998850	979290	1.17342	0.0153166	0.0394235	1.12375	0.168323	insig
HJAP006	C23H24O13	Syringetin-7-O-glucoside	Flavonoids	Flavonols	-	1	394000	359810	292770	508920	599470	520800	1.16811	0.00920099	0.02751	1.55668	0.638472	up
mws0988	C16H12O7	Rhamnetin	Flavonoids	Flavonols	90-19-7	2	61210	59793	58701	96654	93208	98185	1.27881	0.000245114	0.00226731	1.6029	0.680682	up
Lmmn003398	C23H22O12	Kaempferol-3-O-(6''-acetyl)glucoside	Flavonoids	Flavonols	-	3	1406800	1449900	1351700	1586900	1283400	1459500	0.244094	0.69777	0.767807	1.02885	0.0410285	insig
Lmsp003790	C34H42O21	Isorhamnetin-3-O-sophoroside-7-O-rhamnoside	Flavonoids	Flavonols	41328-75-0	1	107080	115850	124210	173300	222660	196720	1.22343	0.0198716	0.045953	1.70732	0.771736	up
Hmln001682	C29H32O18	Quercetin-3-O-(6''-acetyl)glucosyl-(1→3)-Galactoside	Flavonoids	Flavonols	-	3	1400.4	2512	1276.7	2893.8	2710.7	3291.7	1.0283	0.0707489	0.130073	1.7144	0.777705	insig
pma0825	C24H22O12	Chrysin-7-O-(6''-malonyl)glucoside	Flavonoids	Flavones	-	3	17022	17184	15428	28741	28422	29389	1.27299	0.000311533	0.0024104	1.7438	0.802238	up
Hmcp001629	C30H32O19	Kaempferol-3-O-(6''-Malonyl)glucoside-7-O-Glucoside	Flavonoids	Flavonols	-	3	149320	168550	150330	299760	254920	262390	1.25095	0.00604115	0.0220763	1.74513	0.803335	up
Hmcp001578	C28H32O17	Isorhamnetin-3,7-O-diglucoside	Flavonoids	Flavonols	6758-51-6	2	91983	64096	95493	168070	167270	113320	1.08156	0.0478359	0.100421	1.78343	0.834651	up
pmn001642	C23H20O13	Kaempferol-3-O-(2''-O-acetyl)glucuronide	Flavonoids	Flavonols	-	3	323260	293960	337150	379620	346220	391720	1.05313	0.0435002	0.0939859	1.17099	0.227732	insig
Cwjp002007	C43H48O24	Kaempferol-3-O-sophoroside-7-O-(2''-Feruloyl)glucoside	Flavonoids	Flavonols	-	3	389770	341630	329630	632220	698060	660660	1.26136	0.000306869	0.0024104	1.87642	0.907984	up
pmb3000	C24H24O12	Chrysoeriol-7-O-(6''-acetyl)glucoside	Flavonoids	Flavones	-	3	16223	18609	11167	17234	18961	17185	0.616449	0.379598	0.486412	1.16046	0.214697	insig
Hmln002199	C23H22O13	Quercetin-3-O-(6''-acetyl)galactoside	Flavonoids	Flavonols	-	1	538590	674620	592260	686910	521740	545250	0.189414	0.805348	0.857493	0.971437	-0.041808	insig
pmp000013	C24H26O12	Eupatilin-7-O-glucoside	Flavonoids	Flavones	-	1	15213	12611	23515	14100	11874	9935.4	0.799485	0.254217	0.360039	0.699457	-0.515694	insig
HJAP112	C23H22O12	Quercetin-3-O-(2''-acetyl)rhamnoside	Flavonoids	Flavonols	-	3	33794	35289	34056	66004	63512	65678	1.28121	3.05752e-05	0.000767705	1.89253	0.920319	up
Hmcp002399	C23H24O13	Limocitrin-3-O-glucoside	Flavonoids	Flavonols	-	1	446990	382680	419770	617200	575070	589820	1.23492	0.00240889	0.011318	1.42631	0.512289	insig
Lmgn002933	C18H18O7	5,7-Dihydroxy-2',3',4'-trimethoxydihydroisoflavone	Flavonoids	Dihydroisoflavones	-	2	3367900	3305900	3337000	6561000	6857300	6732900	1.28199	0.000402191	0.00297622	2.01295	1.00931	up
Zmdp005767	C25H24O12	Formononetin-7-O-(6''-Malonyl)glucoside	Flavonoids	Isoflavones	-	3	40319	41683	46901	53183	45269	52103	0.962169	0.0891858	0.155288	1.16797	0.224005	insig
pmn001644	C23H20O14	Quercetin-3-O-(2''-acetyl)glucuronide	Flavonoids	Flavonols	-	3	39084	38145	36623	36361	37368	47934	0.403402	0.556811	0.654031	1.06861	0.0957308	insig
pma0791	C24H24O13	Naringenin-7-O-(6''-malonyl)glucoside	Flavonoids	Flavanols	-	3	19626	15404	20261	20331	16095	19165	0.0423347	0.962215	0.965477	1.00543	0.00780667	insig
Li512111	C24H24O13	Isorhamnetin-3-O-(6''-acetylglucoside)	Flavonoids	Flavonols	-	2	62918	71354	63909	76876	63126	69218	0.45628	0.490704	0.59528	1.0557	0.0782021	insig
pmb3041	C23H22O14	Tricin-7-O-saccharic acid	Flavonoids	Flavones	-	3	636040	676720	656790	922090	849390	844680	1.24837	0.00534654	0.0202894	1.3283	0.409585	insig
mws0043	C21H22O8	Nobiletin (5,6,7,8,3',4'-Hexamethoxyflavone)	Flavonoids	Flavones	478-01-3	2	28041	23634	19496	47394	40307	56729	1.18966	0.0197381	0.045953	2.02934	1.02101	up
Lmdp004892	C24H22O14	Kaempferol-3-O-(6''-malonyl)galactoside	Flavonoids	Flavonols	-	1	2389900	2405900	2579100	2487500	2293800	2042500	0.700536	0.291811	0.399889	0.925274	-0.112048	insig
Lmmp003817	C24H22O14	Kaempferol-3-O-(6''-malonyl)glucoside	Flavonoids	Flavonols	-	1	2684500	2426500	2712500	2675000	2356800	2527200	0.413759	0.532979	0.628533	0.966192	-0.0496188	insig
pmb0542	C24H23O14+	Cyanidin-3-O-(6''-O-malonyl)glucoside	Flavonoids	Anthocyanidins	171828-62-9	2	16247	23653	32487	28510	34127	26032	0.614922	0.379389	0.486412	1.22493	0.292699	insig
pmb0686	C24H24O14	Eriodictyol-7-O-(6''-malonyl)glucoside	Flavonoids	Flavanones	-	3	58768	59593	58806	46839	49388	48825	1.26494	0.00239017	0.011318	0.81873	-0.28854	insig
pmb0608	C25H24O14	Chrysoeriol-7-O-(6''-malonyl)glucoside	Flavonoids	Flavones	-	3	29942	26197	27744	21964	19613	22840	1.16891	0.0114538	0.0314194	0.767939	-0.380937	insig
Hmln002189	C24H22O15	Quercetin-3-O-(6''-malonyl)galactoside	Flavonoids	Flavonols	-	1	2069200	2162400	1813200	2320800	2127500	2270900	0.867718	0.152553	0.23799	1.11157	0.152595	insig
pmp000589	C24H22O15	Quercetin-7-O-(6''-malonyl)glucoside	Flavonoids	Flavonols	-	1	628900	554910	708030	634900	588630	596850	0.292013	0.651279	0.735796	0.962227	-0.0555504	insig
HJAP064	C25H24O15	Isorhamnetin-3-O-(6''-malonylglucoside)	Flavonoids	Flavonols	-	1	197170	233820	234880	238510	201380	221650	0.0465597	0.934175	0.94374	0.993497	-0.00941215	insig
Lmmp002143	C24H22O16	Gossypetin-3-O-(6''-malonyl)glucoside	Flavonoids	Flavonols	-	2	219740	201550	184040	250030	241360	270740	1.13483	0.0189001	0.0458559	1.25903	0.332315	insig
Zmxp005470	C26H26O15	Tricin-7-O-(6''-O-malonyl)glucoside	Flavonoids	Flavones	-	1	834390	806890	887400	636380	643250	714170	1.19568	0.00657108	0.0231552	0.788475	-0.342864	insig
HJAP148	C26H28O15	Kaempferol-3-O-sambubioside	Flavonoids	Flavonols	27661-51-4	2	298860	310110	258240	249650	289110	275580	0.510436	0.422532	0.534485	0.939034	-0.0907501	insig
mws0046	C27H32O14	Naringenin-7-O-Neohesperidoside(Naringin)	Flavonoids	Flavanones	10236-47-2	3	6758.1	7203.8	7338	10010	4376.5	6636	0.182118	0.960211	0.965477	0.986976	-0.0189124	insig
Lmjp001877	C26H29O15+	Cyanidin-3-O-sambubioside [Cyanidin-3-O-(2''-O-xylosyl)glucoside]	Flavonoids	Anthocyanidins	63535-17-1	3	42632	30763	46466	32354	39975	37347	0.344585	0.564612	0.658019	0.915027	-0.128114	insig
mws1290	C30H26O13	Kaempferol-3-O-(6''-p-Coumaroyl)glucoside (Tiliroside)	Flavonoids	Flavonols	20316-62-5	3	13841	12744	12133	10014	10945	11914	1.01586	0.0589543	0.114055	0.849037	-0.236101	insig
Hmjn004446	C30H26O13	Luteolin-7-O-(6''-caffeoyl)rhamnoside	Flavonoids	Flavones	-	3	2626.9	3584.3	3305.3	4458	3539.9	4577.7	0.964747	0.079817	0.143187	1.32145	0.402124	insig
pme1605	C27H30O15	Kaempferol-3-O-robinobioside(Biorobin)	Flavonoids	Flavonols	17297-56-2	2	1339900	1424700	1219500	1024900	890420	882630	1.2015	0.00743413	0.0250057	0.702279	-0.509884	insig
pmp000593	C27H30O15	Luteolin-7-O-rutinoside	Flavonoids	Flavones	3563-98-2	2	417290	366720	392680	308120	232990	290770	1.13504	0.0182889	0.0451125	0.706966	-0.500287	insig
Hmcp001529	C38H48O26	Quercetin-3-O-sophorotrioside-7-O-arabinoside	Flavonoids	Flavonols	-	3	12664	8584	10630	19830	20284	25351	1.20017	0.00907841	0.0274205	2.05361	1.03816	up
MWSslk254	C27H30O15	Kaempferol-3-O-glucorhamnoside	Flavonoids	Flavonols	40437-72-7	1	1569200	1225600	1488900	1009400	1160100	1032700	1.10091	0.0561107	0.110725	0.747531	-0.419794	insig
Lmsn002815	C27H30O15	Kaempferol-3-O-rutinoside(Nicotiflorin)	Flavonoids	Flavonols	17650-84-9	1	429040	361680	367710	300890	298400	285710	1.18206	0.0458861	0.0970163	0.763965	-0.388422	insig
MWSHY0061	C27H30O15	Kaempferol-3-O-neohesperidoside	Flavonoids	Flavonols	32602-81-6	1	1608000	1523000	1509800	1081100	1145000	1115000	1.26762	0.000794134	0.00500135	0.719941	-0.47405	insig
MWSHY0080	C27H30O15	Luteolin-7-O-neohesperidoside (Lonicerin)	Flavonoids	Flavones	25694-72-8	1	1700800	1377100	1553800	1131900	1209600	1206000	1.15219	0.0525169	0.107207	0.765917	-0.384739	insig
Lmpp003789	C30H27O13+	Cyanidin-3-O-(6''-O-p-Coumaroyl)glucoside	Flavonoids	Anthocyanidins	-	3	1554200	1269500	1386200	1013100	1074600	1231400	1.05431	0.0506748	0.104893	0.788404	-0.342994	insig
Lmtp004044	C26H28O16	Quercetin-3-O-apiosyl(1→2)galactoside	Flavonoids	Flavonols	-	1	703220	620200	604160	594890	761400	745870	0.528679	0.408719	0.52147	1.09057	0.125082	insig
Lmjp002596	C26H28O16	Quercetin-3-O-sambubioside	Flavonoids	Flavonols	83048-35-5	1	581750	695610	525040	679950	615490	598180	0.371411	0.625649	0.720592	1.05061	0.0712276	insig
Lmmp003903	C23H22O12	Kaempferol-3-O-(2''-acetyl)glucoside	Flavonoids	Flavonols	-	3	50667	53454	52355	101930	109990	112070	1.27823	0.00180117	0.00903638	2.07054	1.05001	up
Lmmp000897	C30H26O14	Gallocatechin-(4α→8)-gallocatechin	Flavonoids	Flavanols	-	2	6929400	6644100	6887100	7571200	6959000	6385100	0.238607	0.705668	0.773621	1.02222	0.0317102	insig
MWSHY0197	C27H30O15	Oroxin B	Flavonoids	Flavones	114482-86-9	3	81824	61796	83236	159640	135070	180260	1.21266	0.0108733	0.0306443	2.09371	1.06606	up
mws0059	C27H30O16	Quercetin-3-O-rutinoside (Rutin)	Flavonoids	Flavonols	153-18-4	3	1100300	1166500	1356300	1036900	782100	889260	1.05255	0.0458476	0.0970163	0.747498	-0.419858	insig
pmb0624	C27H30O16	Isoorientin-7-O-glucoside	Flavonoids	Flavonoid carbonoside	-	3	42219	41466	47004	52323	47753	58101	1.03847	0.0719024	0.130762	1.21033	0.275402	insig
Lmsp004166	C27H30O16	Quercetin-3-O-glucoside-7-O-rhamnoside	Flavonoids	Flavonols	-	3	562130	483770	512560	435250	509100	585950	0.153781	0.860652	0.89387	0.981931	-0.0263066	insig
Lmbp002592	C27H30O16	Kaempferol-3,7-di-O-glucoside	Flavonoids	Flavonols	-	1	8386600	7978600	8318400	8496300	9552400	7600400	0.309574	0.629172	0.721516	1.03912	0.0553554	insig
Hmpp002612	C27H30O16	Luteolin-7-O-gentiobioside	Flavonoids	Flavones	-	1	11257000	10360000	11041000	10923000	10367000	11001000	0.224462	0.735734	0.798106	0.988762	-0.0163043	insig
pmn001583	C27H30O16	Quercetin-3-O-robinobioside	Flavonoids	Flavonols	52525-35-6	3	1927700	1720100	2013300	1571600	1494500	1629500	1.11376	0.0486444	0.1014	0.82945	-0.269773	insig
Lmyn001269	C27H30O16	Kaempferol-3-O-sophoroside	Flavonoids	Flavonols	19895-95-5	2	92779	88883	92625	87442	89020	91270	0.694871	0.266867	0.372606	0.976102	-0.0348967	insig
Lmmp006598	C31H26O14	Apigenin-7-O-(2''-feruloyl)glucuronide	Flavonoids	Flavones	-	3	1115.8	1970.7	1518.3	3423.1	3057.7	3247.4	1.17863	0.0106388	0.0302797	2.11262	1.07903	up
Lmcp004436	C30H27O14+	Cyanidin-3-O-(6''-O-caffeoyl)glucoside	Flavonoids	Anthocyanidins	-	3	7943600	8955300	8487000	7593700	8629800	8716000	0.202959	0.765247	0.823684	0.982415	-0.0255949	insig
Lmpp003662	C30H27O14+	Delphinidin-3-O-(6''-O-p-coumaroyl)glucoside	Flavonoids	Anthocyanidins	-	3	420490	364540	370050	515580	404120	573250	0.950107	0.139975	0.226408	1.29251	0.370173	insig
pme1777	C27H31O16+	Cyanidin-3,5-O-diglucoside (Cyanin)	Flavonoids	Anthocyanidins	2611-67-8	1	28773000	36176000	27786000	28260000	32424000	33287000	0.122135	0.90114	0.919784	1.01333	0.0191017	insig
pme3392	C21H21O10+	Pelargonidin-3-O-glucoside	Flavonoids	Anthocyanidins	47684-27-5	3	14522	27426	31816	50106	53759	55337	1.10608	0.0239776	0.0550184	2.15826	1.10987	up
HJAP135	C24H24O12	Pinocembrin-7-O-(6''-O-malonyl)glucoside	Flavonoids	Flavanones	-	1	8582.3	3894.2	6783.8	17740	17739	12918	1.12888	0.0106173	0.0302797	2.51279	1.32929	up
mws0055	C20H20O7	Tangeretin (4',5,6,7,8-Pentamethoxyflavone)	Flavonoids	Flavones	481-53-8	2	16405	12252	13328	34756	30940	39839	1.24609	0.00582821	0.0215644	2.51364	1.32978	up
pmp000117	C22H24O9	3,5,6,7,8,3',4'-Heptamethoxyflavone	Flavonoids	Flavonols	1178-24-1	3	1184.5	581.51	916.4	2142.6	2228.4	2865.4	1.17241	0.00736629	0.0250057	2.69772	1.43174	up
Zmmp003556	C44H51O24+	Petunidin-3-O-(6''-O-feruloyl)rutinoside-5-O-glucoside	Flavonoids	Anthocyanidins	-	3	12150	17620	18160	46643	49737	35191	1.218	0.0133125	0.0348716	2.74507	1.45684	up
pmf0614	C28H33O16+	Peonidin-3,5-O-diglucoside	Flavonoids	Anthocyanidins	47851-83-2	3	33212	33211	33116	36562	37500	31615	0.602099	0.378891	0.486412	1.06166	0.0863276	insig
Lmsp003729	C27H30O17	Myricetin-3-O-rutinoside	Flavonoids	Flavonols	-	2	555210	436730	449890	519950	479430	544590	0.508835	0.477872	0.5821	1.07084	0.0987436	insig
Zmdp003457	C27H30O17	Myricetin-3-O-galactoside-3'-O-rhamnoside	Flavonoids	Flavonols	-	2	553470	504490	424590	444980	417210	530370	0.356902	0.586161	0.680406	0.939301	-0.0903413	insig
Zmhp102730	C27H30O17	6-Hydroxykaempferol 3,6-Diglucoside	Flavonoids	Flavonols	-	1	8872000	8372900	7843800	8633900	8517100	7131200	0.311729	0.66462	0.74518	0.967854	-0.0471386	insig
Zmhp002730	C27H30O17	6-Hydroxykaempferol 6,7-Diglucoside	Flavonoids	Flavonols	142674-16-6	1	8000700	8436200	7967900	9157800	7535100	8100100	0.137128	0.815976	0.865695	1.01591	0.0227679	insig
MWSHY0162	C27H30O17	Quercetin-3-O-sophoroside (Baimaside)	Flavonoids	Flavonols	18609-17-1	1	10116000	9703800	10361000	10638000	9740000	9178500	0.303029	0.687819	0.765081	0.979315	-0.0301556	insig
pmp001310	C27H30O17	6-Hydroxykaempferol-3,6-O-Diglucoside	Flavonoids	Flavonols	-	1	10024000	9694000	9576100	9913400	9978200	9285300	0.108771	0.888631	0.913315	0.995999	-0.00578352	insig
Zmcp002666	C27H30O17	Quercetin-3,7-Di-O-glucoside	Flavonoids	Flavonols	-	1	5743600	5479900	5949200	6182100	5649800	7938600	0.684063	0.336442	0.448252	1.15127	0.203232	insig
pmb2970	C28H34O16	Hesperetin-5,7-di-O-glucoside	Flavonoids	Flavanones	-	3	28312	28255	28594	26942	35144	35170	0.741693	0.278718	0.383724	1.14203	0.191594	insig
pmb0618	C28H34O16	Hesperetin-8-C-glucoside-3'-O-glucoside	Flavonoids	Flavonoid carbonoside	-	3	90233	90758	89771	92829	53803	72883	0.764911	0.268689	0.37339	0.81073	-0.302706	insig
Lmcp005542	C30H27O15+	Delphinidin-3-O-(6''-O-caffeoyl)glucoside	Flavonoids	Anthocyanidins	-	1	316950	323820	327770	233920	284250	331580	0.728007	0.294775	0.402089	0.877351	-0.188773	insig
pmf0116	C27H31O17+	Delphinidin-3,5-di-O-glucoside	Flavonoids	Anthocyanidins	17670-06-3	1	30501000	31369000	34222000	33342000	35330000	36325000	0.926016	0.109865	0.185829	1.09267	0.12786	insig
pmp000581	C23H22O11	Apigenin-7-O-(6''-acetyl)glucoside	Flavonoids	Flavones	72741-92-5	3	80897	76039	79888	226560	216190	215960	1.28127	9.97589e-05	0.00147643	2.78143	1.47583	up
Lmhp002800	C28H32O17	2'-Hydoxy,5-methoxyGenistein-4',7-O-diglucoside	Flavonoids	Isoflavones	-	2	149320	136210	133450	140520	118770	169910	0.0891337	0.844188	0.886098	1.02439	0.0347687	insig
Lmnp002448	C28H32O17	5,7,3',4'-Tetrahydroxy-6-methoxyflavone-8-C-[glucosyl-(1-2)]-glucoside	Flavonoids	Flavonoid carbonoside	-	3	180450	197520	242300	416190	320830	223400	0.917686	0.169606	0.254839	1.54839	0.630769	insig
Hmgp001888	C28H32O17	Patuletin-3-O-rutinoside	Flavonoids	Flavonols	-	2	139230	135510	101130	144890	129490	166710	0.706303	0.252525	0.360039	1.17352	0.230839	insig
Hmgp002080	C28H32O17	Patuletin-7-O-rutinoside	Flavonoids	Flavonols	-	2	16311	17989	19881	36652	19107	37558	0.950008	0.158464	0.24178	1.72232	0.784353	insig
Zmzp002265	C27H30O18	artemisidin A	Flavonoids	Flavones	-	1	117260	119600	123750	125490	127590	164160	0.795005	0.270247	0.3738	1.15704	0.210438	insig
HJN039	C30H26O17	Myricetin-3-O-(2''-galloyl-4''-acetyl)rhamnoside	Flavonoids	Flavonols	-	3	13883	12492	13435	35709	37334	37781	1.2798	2.35055e-05	0.000695763	2.78382	1.47707	up
Hmln001836	C29H32O17	Kaempferol-3-O-(6''-Acetyl)glucosyl-(1→3)-Galactoside	Flavonoids	Flavonols	-	3	185590	179130	175900	129760	132400	136800	1.26934	0.000312117	0.0024104	0.737968	-0.438371	insig
pmb0713	C29H34O17	Tricin-7-O-(2''-O-glucosyl)glucoside	Flavonoids	Flavones	-	1	617510	621170	733280	757210	606670	558950	0.185204	0.830349	0.876606	0.975086	-0.0363991	insig
MWSslk210	C18H16O8	Irigenin	Flavonoids	Isoflavones	548-76-5	1	479380	488130	497510	1397900	1408900	1403200	1.28274	1.97522e-07	5.84666e-05	2.87368	1.5229	up
Hmqp003184	C29H30O18	Luteolin-7-O-(6''-malonyl)glucoside-5-O-arabinoside	Flavonoids	Flavones	-	3	74650	59402	64576	84530	79156	52349	0.25122	0.634518	0.722374	1.08764	0.121196	insig
Zmjp009119	C19H18O8	5,4'-Dihydroxy-3,6,7,3'-tetramethoxyflavone	Flavonoids	Flavones	130252-52-7	1	26624	32044	29543	122490	118590	116160	1.27914	4.09589e-06	0.000272513	4.04984	2.01786	up
Hmmp007513	C19H18O8	5,7-Dihydroxy-6,3',4',5'-tetramethoxyflavone (Arteanoflavone)	Flavonoids	Flavones	68710-17-8	1	27851	30060	30799	124320	119410	116960	1.28135	9.9639e-05	0.00147643	4.06595	2.02359	up
Zmhp004269	C19H18O8	Skullcapflavone II	Flavonoids	Flavones	55084-08-7	1	49658	55050	54966	225170	221770	221860	1.28162	1.20603e-06	0.000118995	4.18853	2.06645	up
pmb0541	C30H33O19+	Cyanidin-3-O-(6''-O-malonyl)glucoside-5-O-glucoside	Flavonoids	Anthocyanidins	-	1	11451000	14370000	11572000	11656000	18054000	12694000	0.444973	0.50501	0.605194	1.13401	0.181432	insig
Lmmp002995	C30H32O20	Quercetin-7-O-(2''-malonyl)glucosyl-5-O-glucoside	Flavonoids	Flavonols	-	1	18933000	18130000	19204000	15565000	15733000	15813000	1.25817	0.0083836	0.0266259	0.837276	-0.256225	insig
pmb0706	C30H32O20	Quercetin-3-O-(6''-malonyl)glucosyl-5-O-glucoside	Flavonoids	Flavonols	-	1	503140	428170	475580	524060	574780	479120	0.801783	0.184773	0.273464	1.12159	0.165551	insig
pmb0709	C30H32O20	Quercetin-7-O-(6''-malonyl)glucosyl-5-O-glucoside	Flavonoids	Flavonols	-	1	66376	43444	61150	67808	42398	54762	0.131626	0.852636	0.891803	0.964894	-0.051557	insig
Lmqp001812	C30H33O20+	Delphinidin-3-O-(6''-O-malonyl)glucoside-5-O-glucoside	Flavonoids	Anthocyanidins	-	1	7280800	6185400	6903200	5182300	6662900	9012900	0.00472314	0.899595	0.919784	1.02399	0.0342043	insig
Hmcp001658	C31H34O20	Isorhamnetin-3-O-(6''-malonylglucoside)-7-O-glucoside	Flavonoids	Flavonols	-	2	16737	17334	10166	19734	12740	14336	0.19666	0.797265	0.851951	1.05816	0.0815632	insig
MWS20190	C18H16O8	5,7,4'-trihydroxy-6,3',5'-trimethoxyisoflavone	Flavonoids	Isoflavones	-	1	819240	850260	832730	4183000	3970900	3967000	1.28256	0.00041228	0.00297646	4.84404	2.27621	up
pmb0660	C36H36O18	Isoorientin-7-O-(6''-p-coumaroyl)glucoside	Flavonoids	Flavonoid carbonoside	-	3	3743200	3846900	4257800	2611100	2790600	2810500	1.24462	0.00854547	0.0266259	0.693135	-0.528791	insig
Zmcn004806	C36H36O18	kaempferol-3-p-coumaroyldiglucoside	Flavonoids	Flavonols	-	1	147210	161940	153070	108480	96238	122030	1.18026	0.0114638	0.0314194	0.70691	-0.500401	insig
Lnrp102163	C33H40O20	Quercetin-3-O-rutinoside-7-O-rhamnoside	Flavonoids	Flavonols	-	2	1166200	1127000	980270	1274100	1284300	1232400	1.03584	0.0834527	0.147916	1.15804	0.211682	insig
pmp001105	C33H40O20	Kaempferol-3-O-neohesperidoside-7-O-glucoside	Flavonoids	Flavonols	-	1	160050	150330	168040	167610	172780	150360	0.284923	0.655586	0.737846	1.02577	0.0367106	insig
Lmsp003161	C33H40O20	Kaempferol-3-O-sophoroside-7-O-rhamnoside	Flavonoids	Flavonols	-	2	90835	72450	81128	78863	65304	58502	0.849381	0.158006	0.24178	0.829207	-0.270196	insig
pmp000788	C18H16O8	Chrysosplenol D	Flavonoids	Flavones	14965-20-9	1	836220	819390	817060	3913700	4092900	3972000	1.28276	0.000234775	0.00224172	4.8444	2.27632	up
HJAP127	C33H40O20	Quercetin-3-O-(2''-O-Rhamnosyl)rutinoside	Flavonoids	Flavonols	55696-57-6	2	1133900	1232400	1068700	1250800	1409900	1275000	0.995974	0.0720072	0.130762	1.14576	0.19631	insig
Zmmp002007	C36H37O18+	Cyanidin-3-O-(6''-O-p-coumaroyl)glucoside-5-O-glucoside	Flavonoids	Anthocyanidins	-	3	10114	8908.4	15968	13186	8362.9	6388.3	0.51292	0.473332	0.578952	0.798425	-0.324772	insig
Zmmp003591	C33H41O20+	Delphinidin-3-O-(2'''-O-p-coumaroyl)rutinoside	Flavonoids	Anthocyanidins	-	2	1096900	1029500	1072300	1349500	1068400	1278900	0.888326	0.182964	0.272147	1.15572	0.208791	insig
pmp000009	C18H16O8	Centaureidin (5,7,3'-Trihydroxy-3,6,4'-Trimethoxyflavone)	Flavonoids	Flavones	17313-52-9	1	7772.3	7220	8592.7	38850	40717	40393	1.28018	4.60326e-06	0.000272513	5.08628	2.34661	up
Hmcp001329	C32H38O21	Quercetin-3-O-xylosyl(1→2)glucosyl(1→2)glucoside	Flavonoids	Flavonols	-	2	121500	91733	105740	123160	132310	128430	0.963299	0.117891	0.197151	1.20355	0.267296	insig
Lmxn007456	C18H16O8	Acerosin	Flavonoids	Flavones	15835-74-2	1	338310	348930	353840	1869100	1960400	1944500	1.28273	0.00022944	0.00224172	5.54616	2.47149	up
HJAP119	C34H42O20	Rhamnetin-3-O-Rutinoside-5-O-rhamnoside	Flavonoids	Flavonols	-	3	271850	133800	120380	216640	254560	204310	0.655216	0.414724	0.52686	1.28417	0.360832	insig
MWSHY0122	C34H42O20	Typhaneoside	Flavonoids	Flavones	104472-68-6	3	3852600	4154900	4012900	4342300	3857200	4471800	0.586652	0.374544	0.486251	1.05415	0.0760796	insig
HJAP128	C34H42O20	Isorhamnetin-3-O-rutinoside-7-O-rhamnoside	Flavonoids	Flavonols	-	3	3497900	3886600	4115900	4328100	4025800	4371700	0.883755	0.13985	0.226408	1.10654	0.14605	insig
Zmmp003478	C37H39O18+	Petunidin-3-O-(6''-O-p-coumaroyl)glucoside-5-O-rhamnoside	Flavonoids	Anthocyanidins	-	1	216410	168790	272000	263020	248490	363770	0.801496	0.198991	0.290154	1.33183	0.413412	insig
Lmtp001633	C34H43O20+	Peonidin-3-O-rutinoside-5-O-glucoside	Flavonoids	Anthocyanidins	-	1	142410	121200	122360	131240	128650	148300	0.491756	0.468255	0.575119	1.05757	0.0807521	insig
Lmdp004336	C36H36O19	Kaempferol-3-O-(6'''-Caffeoyl)glucosyl-(1→2)-Galactoside	Flavonoids	Flavonols	-	2	6353300	5441300	5108100	6240000	4115700	3789500	0.657835	0.363179	0.473572	0.83686	-0.256941	insig
Zmcn004206	C36H36O19	kaempferol-3-caffeoyldiglucoside	Flavonoids	Flavonols	-	2	7033600	6742500	7293900	7061700	6449900	6142100	0.778557	0.222822	0.32331	0.932781	-0.100389	insig
pmb1108	C33H40O21	Luteolin-6,8-di-C-glucoside-7-O-glucoside	Flavonoids	Flavonoid carbonoside	-	3	13390	12814	13005	12392	9691.2	14689	0.390762	0.631326	0.721516	0.937851	-0.0925694	insig
pmp001314	C33H40O21	6-Hydroxykaempferol-3-O-rutin-6-O-glucoside	Flavonoids	Flavonols	-	2	96547	84174	84930	57161	78794	65633	1.03746	0.0557038	0.11066	0.758845	-0.398122	insig
Zmhp002640	C33H40O21	6-Hydroxykaempferol 3-Rutinoside-6-glucoside	Flavonoids	Flavonols	-	2	7131800	6045100	7284800	5113400	5532800	5556100	1.11966	0.0541653	0.109068	0.791835	-0.336727	insig
Lmmp002755	C33H40O21	Quercetin-7-O-rutinoside-4'-O-glucoside	Flavonoids	Flavonols	-	2	90478	148370	130500	159200	122300	71568	0.176987	0.86913	0.899519	0.955922	-0.0650347	insig
Lmwp003888	C33H40O21	Kaempferol-3-O-sophoroside-7-O-glucoside	Flavonoids	Flavonols	-	3	358250	375290	452250	367210	353510	273210	0.785189	0.195371	0.286287	0.838201	-0.254632	insig
Lmmp002334	C33H40O21	Quercetin-3-O-rutinoside-7-O-glucoside	Flavonoids	Flavonols	-	2	8371200	6664500	7688000	4876000	5088600	5355000	1.20485	0.0305468	0.0674765	0.674168	-0.568819	insig
Zmcp002986	C33H41O21+	Cyanidin-3-O-sophoroside-5-O-glucoside	Flavonoids	Anthocyanidins	47888-56-2	1	8208000	7741300	8146300	8292800	8200600	8142900	0.64558	0.343496	0.453906	1.02244	0.0320159	insig
Zmqp002952	C33H41O21+	Delphinidin-3-O-rutinoside-7-O-glucoside	Flavonoids	Anthocyanidins	-	1	654510	756670	721680	688610	733600	643270	0.343628	0.602604	0.696761	0.968409	-0.0463122	insig
Lmgp004332	C35H44O20	5,7,4'-Trihydroxy-6,8-dimethoxyisoflavone-7-O-galactoside-rhamnose-rhamnose	Flavonoids	Isoflavones	-	2	14051000	14116000	14084000	11824000	12250000	13493000	1.0664	0.0890666	0.155288	0.889139	-0.16952	insig
Lmqp003814	C38H41O18+	Malvidin-3-O-(2'''-O-p-coumaroyl)rutinoside	Flavonoids	Anthocyanidins	-	1	13330000	13354000	15035000	12304000	13947000	12500000	0.707546	0.266623	0.372606	0.928857	-0.106471	insig
Lmdp004668	C37H38O19	Kaempferol-3-O-(6''-Feruloyl)glucosyl-(1→4)-galactoside	Flavonoids	Flavonols	-	2	3906800	3279600	3364200	4169900	3523200	3187100	0.178243	0.770615	0.826457	1.03124	0.04438	insig
pmp001165	C24H26O13	Iridin	Flavonoids	Isoflavones	491-74-7	1	16174	19748	12001	117190	103580	108510	1.26868	0.000183449	0.00195527	6.87102	2.78052	up
pmf0617	C34H43O21+	Peonidin-3-O-sophoroside-5-O-glucoside	Flavonoids	Anthocyanidins	79549-69-2	3	15310	12827	10864	17868	16187	15517	0.968103	0.0928758	0.160767	1.27104	0.346014	insig
Zmmp001564	C34H43O21+	Petunidin-3-O-rutinoside-5-O-glucoside	Flavonoids	Anthocyanidins	-	1	729910	710770	741780	910610	885510	903800	1.27006	0.000154706	0.00190804	1.2371	0.306961	insig
Lmdp004160	C36H36O20	Quercetin-3-O-(2'''-Caffeoyl)sophoroside	Flavonoids	Flavonols	-	1	546110	298180	487000	368430	432020	193350	0.590661	0.337704	0.448252	0.746494	-0.421797	insig
Hmcp004055	C33H40O22	Quercetin-5,7,4'-tri-O-glucoside	Flavonoids	Flavonols	-	3	15082000	12274000	13194000	12784000	11267000	11130000	0.88091	0.154768	0.23985	0.867596	-0.204905	insig
Lmqp003247	C36H37O20+	Delphinidin-3-O-(6''-O-caffeoyl)glucoside-5-O-glucoside	Flavonoids	Anthocyanidins	-	1	24756000	27679000	26292000	27893000	26449000	27432000	0.613045	0.36249	0.473572	1.0387	0.0547837	insig
Zmcp002839	C33H41O22+	Delphinidin-3,5,3'-Tri-O-glucoside	Flavonoids	Anthocyanidins	-	1	6174200	5584600	6264800	6835000	6162700	6622500	0.855902	0.142061	0.228534	1.08858	0.122453	insig
Lmqp001553	C33H41O22+	Delphinidin-3-O-sophoroside-5-O-glucoside	Flavonoids	Anthocyanidins	-	1	53855000	52425000	53295000	55624000	55705000	54782000	1.15763	0.0161297	0.0411587	1.04096	0.057913	insig
pmb0666	C38H40O19	Isovitexin-7-O-(6''-sinapoyl)glucoside	Flavonoids	Flavonoid carbonoside	-	2	52687	46184	70584	59056	44120	29151	0.637277	0.336615	0.448252	0.780898	-0.356795	insig
Zmpp002858	C38H41O19+	Malvidin-3-O-(6''-O-p-coumaroyl)glucoside-5-O-glucoside	Flavonoids	Anthocyanidins	-	2	130050	100330	124420	93597	114510	131260	0.236692	0.736091	0.798106	0.956502	-0.0641597	insig
Zmmp002345	C35H45O21+	Malvidin-3-O-rutinoside-7-O-glucoside	Flavonoids	Anthocyanidins	-	1	2807000	2703500	2937000	3241800	2737100	3246300	0.732671	0.261702	0.368875	1.09206	0.127056	insig
Lmdp004574	C37H38O20	Quercetin-3-O-(2'''-Feruloyl)sophoroside	Flavonoids	Flavonols	-	1	59811	36623	38660	40560	75260	77205	0.701844	0.253375	0.360039	1.42882	0.514824	insig
HJAP126	C35H44O22	Syringetin-3-O-rutinoside-7-O-glucoside	Flavonoids	Flavonols	-	2	127900	154940	158930	116490	130970	116170	0.988936	0.0984356	0.168919	0.823121	-0.280824	insig
Lmdp004516	C39H38O22	Kaempferol-3-O-(2''-caffeoyl)glucosyl-(1→2)-(6''-malonyl)glucoside	Flavonoids	Flavonols	-	2	325870	195670	116460	115930	174460	193530	0.387038	0.497883	0.601524	0.758495	-0.398788	insig
Lmqp002349	C36H42O24	Kaempferol-3-O-(6''''-malonyl)sophorotrioside	Flavonoids	Flavonols	-	1	5132700	5463200	5545300	6592100	6273600	6343400	1.22143	0.00374013	0.0158154	1.19007	0.251042	insig
Zmcp002723	C36H43O24+	Cyanidin-3-O-(6''-O-malonyl)sophoroside-5-O-glucoside	Flavonoids	Anthocyanidins	63003-09-8	1	986600	588890	787380	974900	1496900	1015800	0.88957	0.147993	0.233011	1.476	0.561694	insig
Lmdp004221	C39H38O23	Quercetin-3-O-(2''-Caffeoyl)glucoside-(1→2)-(6''-Malonyl)glucoside	Flavonoids	Flavonols	-	2	106160	109060	124400	52326	126030	124670	0.384474	0.669591	0.74792	0.89225	-0.16448	insig
Lmqp001828	C36H43O25+	Delphinidin-3-O-(2'''-O-malonyl)sophoroside-5-O-glucoside	Flavonoids	Anthocyanidins	-	1	27890000	28865000	29812000	31825000	31276000	33350000	1.14795	0.0171038	0.0429842	1.11418	0.155979	insig
Zmmp003451	C42H47O22+	Cyanidin-3-O-(6''-O-p-coumaroyl)rutinoside-5-O-glucoside	Flavonoids	Anthocyanidins	-	2	12961	11050	15623	11552	6138	16740	0.412441	0.642296	0.728428	0.868699	-0.203072	insig
Hmmp002322	C40H52O24	Chrysoeriol-5,7-di-O-rutinoside	Flavonoids	Flavones	-	1	157220	159660	144090	163750	169890	159530	0.872468	0.146331	0.232871	1.06985	0.0974122	insig
Zmmp003631	C43H49O22+	Peonidin-3-O-(6''-O-p-coumaroyl)rutinoside-5-O-glucoside	Flavonoids	Anthocyanidins	-	1	85572	57157	55785	35920	61064	80606	0.32402	0.690124	0.765081	0.894597	-0.16069	insig
Zmcn003256	C42H46O23	kaempferol-3-p-coumaroyldiglucoside-7-glucoside	Flavonoids	Flavonols	-	3	9241800	8988600	9485500	8913500	8299400	8695300	1.01754	0.0617169	0.117104	0.934778	-0.0973051	insig
Cwjp002289	C42H46O23	Luteolin-7-O-(2''''-O-rhamnosyl)sophorotrioside	Flavonoids	Flavones	-	3	561860	547600	492990	738300	683720	848600	1.17946	0.0294656	0.0655776	1.41697	0.502807	insig
Lmhp002374	C39H50O25	Quercetin-3-O-glucosyl(1→4)rhamnoside-7-O-rutinoside	Flavonoids	Flavonols	-	2	253590	200440	244950	372650	305900	364780	1.15592	0.0143575	0.037279	1.49265	0.577872	insig
Zmmp003244	C42H47O23+	Delphinidin-3-O-(2'''-O-p-coumaroyl)rutinoside-5-O-glucoside	Flavonoids	Anthocyanidins	-	1	213000	214670	260510	286340	291890	290180	1.11959	0.0595469	0.114454	1.26189	0.33559	insig
mws0036	C28H34O15	Hesperetin-7-O-rutinoside (Hesperidin)	Flavonoids	Flavanones	520-26-3	3	9	9	9	5081.9	1736.2	3614	1.27563	0.0698628	0.129246	386.374	8.59385	up
pmb3014	C31H30O15	Luteolin-7-O-(6''-eudesmyl)glucoside	Flavonoids	Flavones	-	3	9	9	9	13326	11783	8857.1	1.2821	0.0131544	0.0347653	1258	10.2969	up
Lmsp004090	C43H48O23	Isorhamnetin-3-O-(6''-O-p-coumarol)sophoroside-7-O-rhamnoside	Flavonoids	Flavonols	-	2	5157200	5061700	5777800	6921800	7351400	6286500	1.14943	0.0196046	0.045953	1.28525	0.362045	insig
Zmmp004046	C43H49O23+	Petunidin-3-O-(6''-O-p-coumaroyl)rutinoside-5-O-glucoside	Flavonoids	Anthocyanidins	-	1	5086500	5034600	4648500	6997400	7111600	7029400	1.26702	0.0027398	0.0124766	1.43121	0.517235	insig
Lmdp004011	C42H46O24	Quercetin-3-O-(6''-Caffeoyl)sophoroside-7-O-rhamnoside	Flavonoids	Flavonols	-	3	79843	73890	47119	42339	52400	63575	0.623167	0.307957	0.418144	0.788212	-0.343344	insig
Zmcp002727	C42H46O24	kaempferol-3-caffcoyldiglucoside-7-glucoside	Flavonoids	Flavonols	-	1	2523200	2351800	2352400	2576900	2293600	2425100	0.135321	0.832183	0.876606	1.00944	0.0135499	insig
Lmwp004293	C42H46O24	Quercetin-3-O-(2'''-p-coumaroyl)sophoroside-7-O-glucoside	Flavonoids	Flavonols	-	3	107080	106440	129870	86247	97152	82472	1.08128	0.0576742	0.112342	0.774254	-0.369122	insig
Hmmn002781	C39H50O26	Eriodictyol-7-O-rutinoside-5-O-(6''-O-glucosyl)glucuronide	Flavonoids	Flavanones	-	3	100020	119910	125870	131810	153920	122430	0.83223	0.165138	0.250671	1.18034	0.239197	insig
Hmap001882	C39H50O26	Kaempferol-3-O-sophorotrioside-7-O-glucoside	Flavonoids	Flavonols	-	2	2602000	2582000	2605700	2709800	2446800	2673400	0.083735	0.88555	0.913315	1.00517	0.00744454	insig
Cwjp001293	C42H47O24+	Cyanidin-3-O-(6''-O-caffeoyl)sophoroside-7-O-glucoside	Flavonoids	Anthocyanidins	-	1	1125800	1139500	1096200	942790	1066800	1081600	0.879635	0.169605	0.254839	0.919586	-0.120943	insig
Lmqp002290	C42H47O24+	Cyanidin-3,3'-di-O-glucoside-7-O-(6''-O-caffeoyl)glucoside	Flavonoids	Anthocyanidins	-	1	18518000	22573000	22459000	24416000	24224000	22988000	0.863866	0.171908	0.256994	1.12711	0.172632	insig
Hmmp002324	C41H54O25	Tricin-4'-O-rutinoside-7-O-rutinoside	Flavonoids	Flavones	-	1	5498100	4452200	5399800	3646900	4810500	4320300	0.84977	0.144916	0.231865	0.832418	-0.26462	insig
Zmhp004122	C44H51O23+	Malvidin-3-O-(2'''-O-p-coumaroyl)rutinoside-5-O-glucoside	Flavonoids	Anthocyanidins	-	1	4768700	2609400	3553600	3356200	3338200	2424200	0.478896	0.451127	0.558718	0.834143	-0.261634	insig
Hmgp002189	C22H22O11	Hispidulin-7-O-Glucoside	Flavonoids	Flavones	17680-84-1	1	9	9	9	19312	27642	21399	1.28252	0.0118582	0.0322021	2531.59	11.3058	up
pmp000579	C22H22O11	Diosmetin-7-O-galactoside	Flavonoids	Flavanones	-	2	9	9	9	21732	21957	29313	1.28274	0.0103193	0.0302427	2703.78	11.4008	up
Zmmp003155	C43H49O24+	Petunidin-3-O-(6''-O-caffeoyl)rutinoside-5-O-glucoside	Flavonoids	Anthocyanidins	-	1	1524800	1778700	1879700	2441900	2170700	2743200	1.13663	0.0278791	0.0629782	1.41916	0.505039	insig
Hmap001789	C39H50O27	Quercetin-3-O-gentiotetroside	Flavonoids	Flavonols	-	2	3408600	2523500	2869400	3056200	3144200	2955100	0.32189	0.694644	0.767219	1.04022	0.0568893	insig
Hmmp002240	C40H50O27	Isorhamnetin-3-O-rutinoside-7-O-(2''-O-glucosyl)glucuronate	Flavonoids	Flavonols	-	1	6040500	5951700	5420900	4895500	4703100	4592200	1.19977	0.0176119	0.0438078	0.81495	-0.295217	insig
Lmjp003655	C22H22O11	6-C-MethylKaempferol-3-glucoside	Flavonoids	Flavones	-	2	9	9	9	24405	28953	38154	1.28251	0.0171356	0.0429842	3389.33	11.7268	up
Lmqp002432	C49H59O28+	Petunidin-3-O-(6''-O-p-coumaroyl)rutinoside-5-O-glucoside-4'-O-glucoside	Flavonoids	Anthocyanidins	-	1	1072800	1125300	1051100	1007200	1027000	1130300	0.399231	0.564652	0.658019	0.973932	-0.038107	insig
